# Supplementary material for: Persistent inequalities in consultation incidence and prevalence of low back pain and osteoarthritis in England between 2004 and 2019
Source: Rheumatol Adv Pract. 2022 Dec 2;7(1):rkac106. doi: 10.1093/rap/rkac106 (PMC9800855; doi:10.1093/rap/rkac106)
Supplement: rkac106_Supplementary_Data [file rkac106_supplementary_data.zip]

Archive with 4 entries (4 files):
- 22-113 Supplementary Figures.pdf
- 22-113 Supplementary Tables.pdf
- Supplementary material rev 20221221.pdf
- 22-113 Supplementary Data S1. Technical note.pdf
